# Supplementary material for: Enrichment of mutant calmodulin protein in a murine model of a human calmodulinopathy
Source: JCI Insight. 2025 Jul 24;10(17):e185524. doi: 10.1172/jci.insight.185524 (PMC12487685; doi:10.1172/jci.insight.185524)
Supplement: Supporting data values [file jciinsight-10-185524-s010.xlsx]

## Sheet: Figure 1A
genotype	pups_all	pups-male	pups_female
Calm1+/+	526	256	270
Calm1N98S/+	787	395	392
Calm1N98S/N98S	152	68	84

## Sheet: Figure 1B
genotype	Calm1 transcripts	Calm2 transcripts	Calm3 transcripts
Calm1+/+	36.0533	57.4164	43.947
Calm1+/+	35.3521	58.2735	40.9127
Calm1+/+	41.8349	58.4247	47.7748
Calm1N98S/+	35.1161	51.5676	39.007
Calm1N98S/+	32.8587	43.0568	41.8383
Calm1N98S/+	36.3201	52.4889	43.3187
Calm1N98S/N98S	34.1267	54.8197	33.5758
Calm1N98S/N98S	34.946	52.7505	37.0286
Calm1N98S/N98S	33.5462	52.1154	36.6151

## Sheet: Figure 1C
Atria	Calm1 estimated FKPM Atria	Calm2 estimated FKPM Atria	Calm3 estimated FKPM Atria
Calm1+/+	47.3551	181.924	37.5356
upper range	55.0917	202.407	42.9874
lower range	38.1078	158.843	31.1575
Calm1N98S/+	43.3479	153.849	51.3185
upper range	56.3179	209.161	64.0534
lower range	24.8403	67.4915	34.3804
Calm1N98S/N98S	62.9159	179.819	56.8438
upper range	73.305	212.643	66.8036
lower range	50.4721	139.667	44.7683
RV	Calm1 estimated FKPM RV	Calm2 estimated FKPM RV	Calm3 estimated FKPM RV
Calm1+/+	33.8799	66.8813	36.4652
upper range	40.5312	79.026	43.5549
lower range	25.6039	52.0419	27.6644
Calm1N98S/+	25.9822	53.6292	34.8629
upper range	30.7534	61.0159	42.8349
lower range	20.1378	45.0625	24.5276
Calm1N98S/N98S	27.7166	73.8223	38.1462
upper range	33.5667	92.2114	46.9086
lower range	21.8665	55.4331	29.3838

## Sheet: Figure 2B
genotype	Relative CaM expression level (v.s. GAPDH)
Calm1+/+	0.833878
Calm1+/+	1.16612
Calm1+/+	0.984775
Calm1+/+	1.01522
Calm1+/+	1.04186
Calm1+/+	0.958141
Calm1+/+	1.03187
Calm1+/+	0.968125
Calm1+/+	1.1293
Calm1+/+	0.870704
Calm1+/+	1
Calm1N98S/+	1.37259
Calm1N98S/+	1.37871
Calm1N98S/+	1.40891
Calm1N98S/+	1.44891
Calm1N98S/+	1.24108
Calm1N98S/+	1.11761
Calm1N98S/+	1.44825
Calm1N98S/+	1.68248
Calm1N98S/+	1.3926
Calm1N98S/+	1.36104
Calm1N98S/+	1.1993
Calm1N98S/N98S	1.44603
Calm1N98S/N98S	1.55098
Calm1N98S/N98S	1.61136
Calm1N98S/N98S	1.57245
Calm1N98S/N98S	1.37897
Calm1N98S/N98S	1.38968
Calm1N98S/N98S	2.43658
Calm1N98S/N98S	2.48043
Calm1N98S/N98S	1.81496
Calm1N98S/N98S	1.84517
Calm1N98S/N98S	1.31828

## Sheet: Figure 2D
genotype	WT-CaM amout	Mut-CaM amout
Calm1+/+	25.2412	2.28438e-05
Calm1+/+	18.4219	0
Calm1+/+	18.2986	0.00775038
Calm1+/+	20.2233	0.00427711
Calm1N98S/+	15.3316	26.8366
Calm1N98S/+	16.4998	31.4202
Calm1N98S/+	11.9036	23.145
Calm1N98S/+	16.62	24.8565
Calm1N98S/N98S	8.56877	44.0489
Calm1N98S/N98S	9.16209	48.0209
Calm1N98S/N98S	7.81346	40.0632
Calm1N98S/N98S	10.093	54.0962

## Sheet: Figure 2E
genotype	Relative abundance of mutant CaM
Calm1+/+	9.05018e-07
Calm1+/+	0
Calm1+/+	0.000423372
Calm1+/+	0.00021145
Calm1N98S/+	0.636418
Calm1N98S/+	0.65568
Calm1N98S/+	0.660368
Calm1N98S/+	0.599292
Calm1N98S/N98S	0.83715
Calm1N98S/N98S	0.839776
Calm1N98S/N98S	0.8368
Calm1N98S/N98S	0.842762

## Sheet: Figure 3C
genotype	z-distance (µm)
Calm1+/+	1.702
Calm1+/+	1.7319
Calm1+/+	1.725
Calm1+/+	1.78773
Calm1+/+	1.73486
Calm1+/+	1.597
Calm1+/+	1.53525
Calm1+/+	1.45125
Calm1+/+	1.6215
Calm1+/+	1.763
Calm1+/+	1.754
Calm1N98S/+	1.748
Calm1N98S/+	2.46429
Calm1N98S/+	1.656
Calm1N98S/+	1.98375
Calm1N98S/+	1.541
Calm1N98S/+	1.7135
Calm1N98S/+	1.47857
Calm1N98S/+	1.96336
Calm1N98S/N98S	1.6675
Calm1N98S/N98S	1.656
Calm1N98S/N98S	1.6491
Calm1N98S/N98S	1.47857
Calm1N98S/N98S	1.63629
Calm1N98S/N98S	1.518
Calm1N98S/N98S	1.44037
Calm1N98S/N98S	1.4835

## Sheet: Figure 4B
HEK cells transfected with the type of plasmid	0 hr CaM protein expression (relative to 0 hr )	6 hr CaM protein expression (relative to 0 hr )	12 hr CaM protein expression (relative to 0 hr )	24 hr CaM protein expression (relative to 0 hr )	36 hr CaM protein expression (relative to 0 hr )	0 hr HA protein expression (relative to 0 hr )	6 hr HA protein expression (relative to 0 hr )	12 hr HA protein expression (relative to 0 hr )	24 hr HA protein expression (relative to 0 hr )	36 hr HA protein expression (relative to 0 hr )
Non transfection	1	0.952474	0.880477	0.750931	0.684572
Non transfection	1	0.62742	0.76339	0.694303	0.762082
Non transfection	1	0.74371	0.798949	0.733705	0.66671
Non transfection	1	0.863418	0.795263	0.727016	0.771324
Non transfection	1	1.34014	0.960144	0.790613	0.814776
Non transfection	1	0.818435	0.728521	0.616846	0.540884
Non transfection	1	1.27587	0.828945	0.69191	0.686265
HA Calm-WT	1		1.01084	0.842818		1		0.889124	0.624274
HA Calm-WT	1		0.871257	0.888624		1		0.955716	0.70352
HA Calm-WT	1		1.20636	0.950743		1		0.976427	0.619308
HA Calm-WT	1		0.886052	0.559776		1		0.730095	0.390045
HA Calm-WT	1		0.943277	0.932449		1		1.16551	0.648282
HA Calm-WT	1		0.91956	0.888196		1		0.914853	0.652985
HA Calm-WT	1		1.21187	0.914857		1		0.997222	0.542293
HA Calm-WT	1	1.06957	1.1164	1.07159	1.00318	1	1.06529	1.07241	0.841562	0.756802
HA Calm-WT	1	0.880046	0.725359	0.724401	0.585538	1	0.80646	0.317295	0.302002	0.3024
HA Calm-WT	1	0.977765	0.757839	0.877984	0.74937	1	0.859626	0.730599	0.791119	0.554122
HA Calm-WT	1	1.10225	0.75235	0.716237	0.72987	1	0.830471	0.611954	0.417311	0.537278
HA Calm-WT	1	0.804839	0.553455	0.547938	0.649486	1	0.686667	0.570344	0.488034	0.435208
HA Calm-WT	1	0.663317	0.565913	0.46014	0.423067	1	0.768005	0.714349	0.65985	0.536428
HA Calm-WT	1	0.719602	0.558314	0.469233	0.4902	1	1.02688	0.901976	1.03513	0.920351
HA Calm-N98S	1		1.0006	0.756442		1		0.780007	0.517038
HA Calm-N98S	1		1.14604	0.94364		1		0.913329	0.716264
HA Calm-N98S	1		0.980713	0.822716		1		1.02047	0.731116
HA Calm-N98S	1		1.08983	0.833969		1		0.921021	0.686484
HA Calm-N98S	1		0.902238	0.9512		1		0.9428	0.593232
HA Calm-N98S	1		0.772158	1.13751		1		0.985046	0.567187
HA Calm-N98S	1		1.17618	0.96252		1		0.824021	0.357747
HA Calm-N98S	1	1.0507	1.48546	1.02382	0.763249	1	1.2575	1.10234	1.0816	0.693851
HA Calm-N98S	1	1.19551	1.15688	1.53615	1.13576	1	0.831658	1.08088	0.710266	0.551375
HA Calm-N98S	1	0.927307	0.716751	0.815472	0.851675	1	0.872835	0.629346	1.03808	0.787706
HA Calm-N98S	1	1.20479	0.743365	0.649555	0.78429	1	1.1442	0.781713	0.931483	0.456952
HA Calm-N98S	1	1.04405	0.676014	0.563337	0.498745	1	1.12612	0.881611	0.830208	0.50942
HA Calm-N98S	1	1.50076	1.17489	1.70419	1.32944	1	0.999504	1.12159	1.07771	0.921805
HA Calm-N98S	1	0.873339	0.932677	1.20656	1.28766	1	1.09859	0.848401	1.27219	1.25025

## Sheet: Figure 4D
HEK cells transfected with the type of plasmid	relative CaM expression under DMSO Treatment	relative CaM expression under MG132 Treatment	relative CaM expression under Lactacystin Treatment	relative HA expression under DMSO Treatment	relative HA expression under MG132 Treatment	relative HA expression under Lactacystin Treatment
HA Calm-WT	1	3.05622	2.48967	1	2.15776	1.60633
HA Calm-WT	0.952748	2.0318	2.04423	1.28026	2.08873	1.71521
HA Calm-WT	1.04725	1.57565	1.5171	0.719736	1.13224	0.943847
HA Calm-WT	0.834609	2.16172	1.66832	1.00398	2.13331	1.58594
HA Calm-WT	1.16539	3.05349	1.3898	0.996025	3.29487	2.02558
HA Calm-N98S	1	1.57118	1.85868	1	1.49017	1.73539
HA Calm-N98S	1.09964	1.85463	1.86445	1.09195	2.61905	2.17751
HA Calm-N98S	0.900361	1.63561	2.25351	0.908048	1.70319	1.83632
HA Calm-N98S	1.22011	2.85942	2.26982	1.01971	3.00938	2.59054
HA Calm-N98S	0.779886	1.93292	2.33433	0.980285	2.06594	1.90992

## Sheet: Figure 5B
	daytime			nighttime			all day
genotype	mean RR	mean QRS	mean QTc	mean RR	mean QRS	mean QTc	mean RR	mean QRS	mean QTc
Calm1+/+	101.354	8.52778	54.606	104.381	9.02778	53.8856	102.868	8.77778	54.2458
Calm1+/+	106.955	7.16667	54.0265	101.68	7.78261	55.0195	104.318	7.71154	54.53
Calm1+/+	98.6367	8.11111	51.7914	94.0907	8.11111	51.9343	96.3637	8.11111	51.8628
Calm1+/+	104.788	8.47222	52.2225	105.38	8.36111	51.655	105.084	8.41667	51.9387
Calm1+/+	99.322	8.08333	52.3579	97.625	8.02778	51.8906	98.4735	8.05556	52.1242
Calm1+/+	110.719	8.75	47.3703	106.423	8.86111	46.6176	108.571	8.63889	46.994
Calm1+/+	107.169	8.11111	53.3234	104.424	7.86111	50.0092	105.797	7.98611	51.6663
Calm1+/+	93.237	8.47222	52.3602	93.6793	8.08333	50.971	93.4582	8.27778	51.6656
Calm1+/+	106.565	8	55.0073	98.5461	8.36111	54.3805	102.555	8.18056	54.6939
Calm1+/+	109.93	9.22222	53.8208	109.284	9.08333	53.2429	109.607	9.15278	53.5319
Calm1N98S/+	128.756	11.1944	53.2386	128.51	11.0278	53.9991	128.633	11.1111	53.6189
Calm1N98S/+	108.99	8.83333	57.4927	109.935	9.47222	58.3057	109.463	9.15278	57.8992
Calm1N98S/+	117.208	8.47222	59.6484	104.734	8.38889	56.8401	110.971	8.43056	58.2442
Calm1N98S/+	120.105	9.61111	58.5332	113.406	9.63889	59.2838	116.756	9.625	58.9085
Calm1N98S/+	112.056	8.97222	57.2629	105.819	8.83333	54.7872	108.937	8.90278	56.0251
Calm1N98S/+	122.57	8.97222	57.3819	112.989	8.83333	57.1872	117.779	8.90278	57.2846
Calm1N98S/+	127.557	9.86111	60.4557	118.079	8.97222	59.1515	122.818	9.41667	59.8036
Calm1N98S/+	123.646	10.1143	58.579	121.618	10.0833	61.1797	122.632	10.0986	59.8977
Calm1N98S/+	130.293	8.77778	63.3231	114.478	8.13889	61.0397	122.386	8.45833	62.1814
Calm1N98S/N98S	128.778	10.5833	71.1298	121.885	10.3056	70.4214	125.332	10.4444	70.7756
Calm1N98S/N98S	134.331	11.5	68.3222	124.685	11.1944	65.4108	129.508	11.3472	66.8249
Calm1N98S/N98S	125.591	10.25	70.3427	125.377	10.1667	70.3021	125.484	10.2083	70.3224
Calm1N98S/N98S	125.177	10.25	68.2838	130.531	10.6111	68.226	127.854	10.4306	68.2549
Calm1N98S/N98S	140.47	9.58824	67.9921	135.971	9.55556	66.5299	138.221	9.57143	67.2401
Calm1N98S/N98S	155.689	9.69444	72.9232	135.4	9.22222	72.8314	145.544	9.45833	72.8773
Calm1N98S/N98S	139.406	10.625	67.4712	139.621	10.4167	65.2891	139.514	10.5208	66.3802
Calm1N98S/N98S	145.957	11.5278	60.3962	128.414	11.3333	60.9792	137.186	11.7222	59.8132
Calm1N98S/N98S	135.12	9.125	66.3562	129.654	9.25	67.2111	132.387	9	65.5014

[truncated: 22 more sheets: Figure 5D, Figure 5F, Figure 6C, Figure 7B, Figure 7C, Suppl. Figure 2E, Suppl. Figure 3A, Suppl. Figure 3B, Suppl. Figure 4A, Suppl. Figure 4B, Suppl. Figure 4D, Suppl. Figure 4E, Suppl. Figure 5A, Suppl. Figure 5B , Suppl. Figure 5D , Suppl. Figure 6B , Suppl. Figure 7A, Suppl. Figure 7B, Suppl. Figure 7C, Suppl. Figure 7D …]
